# Supplementary material for: A scoping review of genetic studies of treatment-resistant schizophrenia
Source: Front Genet. 2026 May 20;17:1802472. doi: 10.3389/fgene.2026.1802472 (PMC13229485; doi:10.3389/fgene.2026.1802472)
Supplement: Supplementary file 1 [file Table1.xlsx]

## Sheet: Suppl_table1
Author	Publication Year	Country	Title	TRS Defintion Category	Ancestry	Comparator Group1	Comparator Group2	Category
Alacam	2016	Turkey	miR-181b-5p, miR-195-5p and miR-301a-3p are related with treatment resistance in schizophrenia	Worsening symptoms/polypharmacy use	Middle Eastern	Healthy controls	Non-TRS	Functional genomics
Arranz	1998	United Kingdom	Evidence for association between polymorphisms in the promoter and coding regions of the 5-HT2A receptor gene and response to clozapine.	Clozapine use	European	Tx-responsive	N/A	Common variant (candidate gene)
Aytac	2022	Turkey	Tumor Necrosis Factor-alpha (TNF-α) -238 G/A Polymorphism Is Associated with the Treatment Resistance and Attempted Suicide in Schizophrenia.	Failure to respond	Middle Eastern	Healthy controls	N/A	Common variant (candidate gene)
Aytac	2021	Turkey	Investigation of inflammation related gene polymorphism of the mannose-binding lectin 2 in schizophrenia and bipolar disorder.	Failure to respond	Middle Eastern	Tx-responsive	N/A	Common variant (candidate gene)
Badrlou	2021	Iran	Expression of BDNF-Associated lncRNAs in Treatment-Resistant Schizophrenia Patients.	Clozapine use	Middle Eastern	Healthy controls	N/A	Functional genomics
Bani-Fatemi	2019	Canada	The effect of ethnicity and immigration on treatment resistance in schizophrenia.	Worsening symptoms/Failure to respond	Multi-ancestry	Tx-responsive	N/A	Common variant (candidate gene)
Bilic	2014	Croatia	Treatment-resistant schizophrenia and DAT and SERT polymorphisms.	Worsening symptoms/Clozapine	European	No comparator	N/A	Common variant (candidate gene)
Bosia	2015	Italy	COMT Val158Met and 5-HT1A-R -1019 C/G polymorphisms: effects on the negative symptom response to clozapine.	Failure to respond	European	No comparator	N/A	Common variant (candidate gene)
Bozina	2008	Croatia	Associations between MDR1 gene polymorphisms and schizophrenia and therapeutic response to olanzapine in female schizophrenic patients.	Worsening symptoms	European	Non-TRS	N/A	Common variant (candidate gene)
Cheng	2023	China	Treatment Resistance in Schizophrenia Is Associated with Attention Deficit/Hyperactivity Disorder and Gut Microbiota: A Genetic Correlation and Mendelian Randomization Study.	Failure to respond	European	No comparator	N/A	Common variant (candidate gene)
De Luca	2023	Canada	Genome-wide methylation analysis of treatment resistant schizophrenia.	Worsening symptoms/polypharmacy use	Multi-ancestry	Non-TRS	N/A	Functional genomics
Del Casale	2025	Italy	Investigating DRD2 and HTR2A polymorphisms in treatment-resistant schizophrenia: a comparative analysis with other treatment-resistant mental disorders and the healthy state.	Failure to respond	European	Healthy controls	N/A	Common variant (candidate gene)
Demirbugen Oz	2023	Turkey	The Potential Role of POR*28 and CYP1A2*F Genetic Variations and Lifestyle Factors on Clozapine and N-DesmethylClozapine Plasma Levels in Schizophrenia Patients.	Clozapine use	Middle Eastern	No comparator	N/A	Common variant (candidate gene)
Eap	2004	Switzerland	Nonresponse to clozapine and ultrarapid CYP1A2 activity: clinical data and analysis of CYP1A2 gene.	Failure to respond	European	No comparator	N/A	Common variant (candidate gene)
Escamilla	2018	Mexico	Association study between COMT, DRD2, and DRD3 gene variants and antipsychotic treatment response in Mexican patients with schizophrenia.	Worsening symptoms/Clozapine	Latin American	Tx-responsive	N/A	Common variant (candidate gene)
Facal	2025	Spain	Shared polygenic susceptibility to treatment response in severe affective and psychotic disorders: Evidence from GWAS data sets.	Clozapine use	European	No comparator	N/A	Common variant (GWAS)
Farrell	2022	United States	Increased Prevalence of Rare Copy Number Variants in Treatment-Resistant Psychosis.	Failure to respond	Multi-ancestry	No comparator	N/A	Rare CNV
Frank	2015	Germany	Identification of increased genetic risk scores for schizophrenia in treatment-resistant patients.	Clozapine use	European	Non-TRS	N/A	Common variant (SCZ PRS)
Funahashi	2023	Japan	Impact of clozapine on the expression of miR-675-3p in plasma exosomes derived from patients with schizophrenia	Failure to respond	East Asian	Healthy controls	N/A	Functional genomics
Gasse	2019	Denmark	Schizophrenia polygenic risk scores, urbanicity and treatment-resistant schizophrenia.	Clozapine use	Multi-ancestry	Non-TRS	N/A	Common variant (SCZ PRS)
Griffiths	2023	United Kingdom	Treatment resistance NMDA receptor pathway polygenic score is associated with brain glutamate in schizophrenia.	Worsening symptoms/polypharmacy use	Multi-ancestry	Non-TRS	N/A	Common variant (SCZ-related pathway PRS)
Hajj	2019	Lebanon	Clinical and Genetic Factors Associated with Resistance to Treatment in Patients with Schizophrenia: A Case-Control Study	Worsening symptoms	Middle Eastern	Tx-responsive	N/A	Common variant (candidate gene)
Hannon	2021	United Kingdom	DNA methylation meta-analysis reveals cellular alterations in psychosis and markers of treatment-resistant schizophrenia	Clozapine use	European	Healthy controls	Non-TRS	Functional genomics
Hong	2003	Taiwan	An association study of a brain-derived neurotrophic factor Val66Met polymorphism and clozapine response of schizophrenic patients	Worsening symptoms	East Asian	Healthy controls	Tx-responsive	Common variant (candidate gene)
Hong	2000	Taiwan	Association study of apolipoprotein E epsilon4 with clinical phenotype and clozapine response in schizophrenia	Failure to respond	East Asian	No comparator	N/A	Common variant (candidate gene)
Hotta	2011	Japan	Association study between Disrupted-in-Schizophrenia-1 (DISC1) and Japanese patients with treatment-resistant schizophrenia (TRS).	Polypharmacy use	East Asian	Healthy controls	Non-TRS	Common variant (candidate gene)
Hwang	2005	United States	Association study of 12 polymorphisms spanning the dopamine D(2) receptor gene and clozapine treatment response in two treatment refractory/intolerant populations	Failure to respond	Multi-ancestry	Non-TRS	N/A	Common variant (candidate gene)
Inada	2003	Japan	Relationship between catechol-O-methyltransferase polymorphism and treatment-resistant schizophrenia	Polypharmacy use	East Asian	Healthy controls	N/A	Common variant (candidate gene)
Ji	2008	Japan	An association between serotonin receptor 3B gene (HTR3B) and treatment-resistant schizophrenia (TRS) in a Japanese population.	Polypharmacy use	East Asian	Non-TRS	N/A	Common variant (candidate gene)
Ji	2008	Japan	Relationship between three serotonin receptor subtypes (HTR3A, HTR2A and HTR4) and treatment-resistant schizophrenia in the Japanese population	Failure to respond	East Asian	Non-TRS	N/A	Common variant (candidate gene)
Jia	2011	United States	Association of FAS, a TNF-α receptor gene, with treatment resistant schizophrenia	Worsening symptoms	European	Non-TRS	N/A	Common variant (candidate gene)
Kappel	2023	United Kingdom	Genomic Stratification of Clozapine Prescription Patterns Using Schizophrenia Polygenic Scores.	Worsening symptoms/Failure to respond	Multi-ancestry	No comparator	N/A	Common variant (SCZ PRS)
Kappel	2024	United Kingdom	Rare variants in pharmacogenes influence clozapine metabolism in individuals with schizophrenia	Failure to respond	European	No comparator	N/A	Rare variant (candidate gene)
Kikuchi	2021	Japan	Methylation Analysis in Monozygotic Twins With Treatment-Resistant Schizophrenia and Discordant Responses to Clozapine	Failure to respond	East Asian	Non-TRS	N/A	Functional genomics
Kiltschewskij	2023	Australia	Alteration of DNA Methylation and Epigenetic Scores Associated With Features of Schizophrenia and Common Variant Genetic Risk	Clozapine use	European	No comparator	N/A	Functional genomics
Koga	2017	Canada	GWAS analysis of treatment resistant schizophrenia: interaction effect of childhood trauma.	Worsening symptoms	European	Non-TRS	N/A	Common variant (GWAS)
Kogure	2021	Japan	Interacting Roles of COMT and GAD1 Genes in Patients with Treatment-Resistant Schizophrenia: a Genetic Association Study of Schizophrenia Patients and Healthy Controls	Failure to respond	East Asian	Healthy controls	Non-TRS	Common variant (candidate gene)
Kohlrausch	2008	Brazil	Naturalistic pharmacogenetic study of treatment resistance to typical neuroleptics in European-Brazilian schizophrenics.	Failure to respond	European	Non-TRS	N/A	Common variant (candidate gene)
Kondo	2003	Japan	Combination of dopamine D2 receptor gene polymorphisms as a possible predictor of treatment-resistance to dopamine antagonists in schizophrenic patients.	Worsening symptoms	East Asian	Tx-responsive	N/A	Common variant (candidate gene)
Konte	2021	Germany	HLA-DQB1 6672G>C (rs113332494) is associated with clozapine-induced neutropenia and agranulocytosis in individuals of European ancestry.	Clozapine use	Multi-ancestry	Adverse effect (yes/no)	N/A	Common variant (candidate gene)
Kowalec	2021	Sweden	Increased schizophrenia family history burden and reduced premorbid IQ in treatment-resistant schizophrenia: a Swedish National Register and Genomic Study.	Polypharmacy use	European	Non-TRS	N/A	Common variant (SCZ PRS)
Krzystanek	2021	Poland	Selected single-nucleotide variants in GRIN1, GRIN2A, and GRIN2B encoding subunits of the NMDA receptor are not biomarkers of schizophrenia resistant to clozapine: exploratory study.	Failure to respond	European	No comparator	N/A	Common variant (candidate gene)
Kushima	2017	Japan	High-resolution copy number variation analysis of schizophrenia in Japan.	Worsening symptoms/polypharmacy use	East Asian	No comparator	N/A	Rare CNV
Legge	2017	United Kingdom	Genome-wide common and rare variant analysis provides novel insights into clozapine-associated neutropenia.	Clozapine use	European	Adverse effect (yes/no)	N/A	Common variant (GWAS), rare variants, rare CNV
Legge	2019	United Kingdom	A genome-wide association study in individuals of African ancestry reveals the importance of the Duffy-null genotype in the assessment of clozapine-related neutropenia.	Clozapine use	African	Adverse effect (yes/no)	N/A	Common variant (GWAS)
Lenk	2024	Norway	Genome-wide association analysis of treatment resistant schizophrenia for variant discovery and polygenic assessment.	Clozapine use	European	Non-TRS	N/A	Common variant (GWAS, SCZ PRS)
Li	2014	United States	A genetic locus in 7p12.2 associated with treatment resistant schizophrenia	Worsening symptoms	European	Non-TRS	N/A	Common variant (candidate gene)
Lim	2023	Singapore	Deconstructing the genetic architecture of treatment-resistant schizophrenia in East Asian ancestry.	Clozapine use	East Asian	Non-TRS	N/A	Common variant (SCZ PRS)
Lu	2023	Taiwan	DNA methylation signature aberration as potential biomarkers in treatment-resistant schizophrenia: Constructing a methylation risk score using a machine learning method.	Polypharmacy use	East Asian	Healthy controls	Non-TRS	Functional genomics
Martin	2016	Australia	Increased rare duplication burden genomewide in patients with treatment-resistant schizophrenia	Worsening symptoms	European	Non-TRS	N/A	Rare CNV
Maury	2023	United States	Schizophrenia-associated somatic copy-number variants from 12,834 cases reveal recurrent NRXN1 and ABCB11 disruptions.	Clozapine use	European	Non-TRS	N/A	Somatic CNVs
Menus	2020	Hungary	Association of clozapine-related metabolic disturbances with CYP3A4 expression in patients with schizophrenia.	Clozapine use	European	Adverse effect (yes/no)	N/A	Functional genomics
Miyazawa	2022	Japan	A preliminary genetic association study of GAD1 and GABAB receptor genes in patients with treatment-resistant schizophrenia.	Worsening symptoms	East Asian	Healthy controls	Non-TRS	Common variant (candidate gene)
Moretti	2018	Brazil	Accessing Gene Expression in Treatment-Resistant Schizophrenia.	Worsening symptoms/Failure to respond	Latin American	Healthy controls	Non-TRS	Functional genomics
Morimoto	2021	Japan	A unique missense variant in the E1A-binding protein P400 gene is implicated in schizophrenia by whole-exome sequencing and mutant mouse models.	Worsening symptoms	East Asian	Non-TRS	N/A	Rare variants
Mostaid	2017	Australia	Peripheral Transcription of NRG-ErbB Pathway Genes Are Upregulated in Treatment-Resistant Schizophrenia.	Worsening symptoms/Failure to respond	European	Healthy controls	N/A	Functional genomics
Mostaid	2018	N/A	Decreased peripheral TNF alpha mRNA expression in patients with treatment-resistant schizophrenia.	Failure to respond	European	Non-TRS	N/A	Functional genomics
Mouaffak	2011	France	Association of Disrupted in Schizophrenia 1 (DISC1) missense variants with ultra-resistant schizophrenia.	Worsening symptoms/Clozapine	European	Healthy controls	Tx-responsive	Common variant (candidate gene)
Mouaffak	2011	France	Association of an UCP4 (SLC25A27) haplotype with ultra-resistant schizophrenia.	Worsening symptoms/Clozapine	European	Non-TRS	N/A	Common variant (candidate gene)
Nakata	2021	Japan	Oxytocin system dysfunction in patients with treatment-resistant schizophrenia: Alterations of blood oxytocin levels and effect of a genetic variant of OXTR.	Worsening symptoms	East Asian	Tx-responsive	N/A	Common variant (candidate gene)
Nakazawa	2017	Japan	Differential gene expression profiles in neurons generated from lymphoblastoid B-cell line-derived iPS cells from monozygotic twin cases with treatment-resistant schizophrenia and discordant responses to clozapine.	Failure to respond	East Asian	Tx-responsive	N/A	Functional genomics
Naveen	2020	India	ABCB1 and DRD3 polymorphism as a response predicting biomarker and tool for pharmacogenetically guided clozapine dosing in Asian Indian treatment resistant schizophrenia patients.	Worsening symptoms	South Asian	No comparator	N/A	Common variant (candidate gene)
O'Connell	2023	Norway	Polygenic overlap with body-mass index improves prediction of treatment-resistant schizophrenia.	Clozapine use	European	No comparator	N/A	Common variant (non SCZ PRS)
Oishi	2018	Japan	Vulnerable combinations of functional dopaminergic polymorphisms to late-onset treatment resistant schizophrenia.	Worsening symptoms/Failure to respond	East Asian	Adverse effect (yes/no)	N/A	Common variant (candidate gene)
Okhuijsen-Pfeifer	2022	N/A	Genome-wide association analyses of symptom severity among clozapine-treated patients with schizophrenia spectrum disorders.	Worsening symptoms	Multi-ancestry	No comparator	N/A	Common variant (GWAS)
Olmos	2025	Uruguay	Optimization of Clozapine Treatment-Study of Variables Affecting Response in Uruguayan Patients With Schizophrenia	Clozapine use	European	No comparator	N/A	Common variant (candidate gene)
Ota	2012	Brazil	DRD1 rs4532 polymorphism: a potential pharmacogenomic marker for treatment response to antipsychotic drugs.	Failure to respond	Multi-ancestry	Non-TRS	N/A	Common variant (candidate gene)
Ozdemir	2025	Turkey	The effects of UGT1A4 and ABCB1 polymorphisms on clozapine and N-desmethyl clozapine plasma levels in Turkish schizophrenia patients	Clozapine use	Middle Eastern	No comparator	N/A	Common variant (candidate gene)
Pae	2006	Korea	Interaction analysis between 5-HTTLPR and TNFA -238/-308 polymorphisms in schizophrenia.	Worsening symptoms	East Asian	Tx-responsive	N/A	Common variant (candidate gene)
Pardinas	2023	United Kingdom	Pharmacokinetics and pharmacogenomics of clozapine in an ancestrally diverse sample: a longitudinal analysis and genome-wide association study using UK clinical monitoring data.	Clozapine use	Multi-ancestry	No comparator	N/A	Common variant (GWAS, non SCZ PRS)
Pardinas	2019	United Kingdom	Pharmacogenomic Variants and Drug Interactions Identified Through the Genetic Analysis of Clozapine Metabolism.	Clozapine use	European	No comparator	N/A	Common variant (GWAS)
Pardinas	2022	United Kingdom	Interaction Testing and Polygenic Risk Scoring to Estimate the Association of Common Genetic Variants With Treatment Resistance in Schizophrenia.	Clozapine use	European	Non-TRS	N/A	Common variant (TRS PRS)
Patil	2021	India	Precise pharmacogenetic pharmacometabolomic (PPP) guided clozapine therapy in treatment resistant schizophrenia: Insights from one ethnicity experiment.	Clozapine use	South Asian	Tx-responsive	N/A	Common variant (candidate gene)
Perez-Rodriguez	2023	Spain	MiRNA Differences Related to Treatment-Resistant Schizophrenia.	Failure to respond	European	Tx-responsive	N/A	Functional genomics
Piatkov	2017	Australia	CYP2C19*17 protects against metabolic complications of clozapine treatment	Clozapine use	European	No comparator	N/A	Common variant (candidate gene)
Pinheiro	2017	Brazil	GSTM1/GSTT1 double-null genotype increases risk of treatment-resistant schizophrenia: A genetic association study in Brazilian patients.	Failure to respond	Latin American	Healthy controls	N/A	Common variant (candidate gene)
Rajagopal	2018	India	Gene-gene interaction between DRD4 and COMT modulates clinical response to clozapine in treatment-resistant schizophrenia.	Worsening symptoms	South Asian	Tx-responsive	N/A	Common variant (candidate gene)
Rajkumar	2012	India	Outcome definitions and clinical predictors influence pharmacogenetic associations between HTR3A gene polymorphisms and response to clozapine in patients with schizophrenia.	Worsening symptoms	South Asian	No comparator	N/A	Common variant (candidate gene)
Rasanen	2025	Finland	miRNA profiling of hiPSC-derived neurons from monozygotic twins discordant for schizophrenia	Clozapine use	European	Healthy controls	N/A	Functional genomics, rare CNV
Ruderfer	2016	Sweden	Polygenic overlap between schizophrenia risk and antipsychotic response: a genomic medicine approach.	Clozapine use	European	Healthy controls	Non-TRS	Common variant (candidate gene), rare variants
Saini	2023	Australia	Genetic variation in glutamatergic genes moderates the effects of childhood adversity on brain volume and IQ in treatment-resistant schizophrenia.	Clozapine use	European	Non-TRS	N/A	Common variant (non SCZ PRS)
Souza	2010	United States	Influence of serotonin 3A and 3B receptor genes on clozapine treatment response in schizophrenia.	Worsening symptoms	European	No comparator	N/A	Common variant (candidate gene)
Sun	2022	N/A	miR143-3p-Mediated NRG-1-Dependent Mitochondrial Dysfunction Contributes to Olanzapine Resistance in Refractory Schizophrenia.	Worsening symptoms	East Asian	Tx-responsive	N/A	Functional genomics
Taheri	2023	Iran	Association of DRD2, DRD4 and COMT genes variants and their gene-gene interactions with antipsychotic treatment response in patients with schizophrenia.	Worsening symptoms	Middle Eastern	Tx-responsive	N/A	Common variant (candidate gene)
Takao	2006	Japan	Association of treatment-resistant schizophrenia with the G2677A/T and C3435T polymorphisms in the ATP-binding cassette subfamily B member 1 gene.	Failure to respond	East Asian	Non-TRS	N/A	Common variant (candidate gene)
Talarico	2022	Brazil	Systems-Level Analysis of Genetic Variants Reveals Functional and Spatiotemporal Context in Treatment-resistant Schizophrenia.	Failure to respond	Latin American	Non-TRS	N/A	Common variant (SCZ PRS)
Taylor	2016	United States	Genetic association analysis of N-methyl-D-aspartate receptor subunit gene GRIN2B and clinical response to clozapine.	Worsening symptoms/Failure to respond	European	No comparator	N/A	Common variant (candidate gene)
Taylor	2017	United States	Pharmacogenetic Analysis of Functional Glutamate System Gene Variants and Clinical Response to Clozapine.	Failure to respond	European	No comparator	N/A	Common variant (candidate gene)
Teo	2012	Canada	Analysis of treatment-resistant schizophrenia and 384 markers from candidate genes.	Failure to respond	Multi-ancestry	Non-TRS	N/A	Common variant (candidate gene)
Terzic	2015	Slovenia	Influence of 5-HT1A and 5-HTTLPR genetic variants on the schizophrenia symptoms and occurrence of treatment-resistant schizophrenia.	Worsening symptoms/Failure to respond	European	Tx-responsive	N/A	Common variant (candidate gene)
Terzic	2015	Slovenia	Genetic variability testing of neurodevelopmental genes in schizophrenic patients.	Worsening symptoms/Failure to respond	European	Healthy controls	Non-TRS	Common variant (candidate gene)
Terzic	2016	Slovenia	Genetic polymorphisms in dopaminergic system and treatment-resistant schizophrenia.	Worsening symptoms/Clozapine	European	Tx-responsive	N/A	Common variant (candidate gene)
Toth	2017	Hungary	Potential Role of Patients' CYP3A-Status in Clozapine Pharmacokinetics.	Clozapine use	European	No comparator	N/A	Common variant (candidate gene)
Tsai	2001	Taiwan	Association analysis of polymorphism in the promoter region of the alpha2a-adrenoceptor gene with schizophrenia and clozapine response.	Worsening symptoms	East Asian	Non-TRS	N/A	Common variant (candidate gene)
Werner	2020	Norway	Indicated association between polygenic risk score and treatment-resistance in a naturalistic sample of patients with schizophrenia spectrum disorders.	Clozapine use	European	Non-TRS	N/A	Common variant (SCZ PRS)
Willcocks	2021	United Kingdom	Clozapine Metabolism is Associated With Absolute Neutrophil Count in Individuals With Treatment-Resistant Schizophrenia.	Clozapine use	European	No comparator	N/A	Common variant (candidate gene)
Wimberley	2017	Denmark	Polygenic Risk Score for Schizophrenia and Treatment-Resistant Schizophrenia.	Polypharmacy use	European	Non-TRS	N/A	Common variant (SCZ PRS)
Xu	2015	China	Hexanucleotide Repeat Expansion in C9ORF72 Is Not Detected in the Treatment-Resistant Schizophrenia Patients of Chinese Han.	Worsening symptoms/Failure to respond	East Asian	No comparator	N/A	Common variant (candidate gene)
You	2020	China	Investigating aberrantly expressed microRNAs in peripheral blood mononuclear cells from patients with treatment resistant schizophrenia using miRNA sequencing and integrated bioinformatics.	Failure to respond	East Asian	Healthy controls	N/A	Functional genomics
Zazueta	2022	Chile	Polymorphisms in Schizophrenia-Related Genes Are Potential Predictors of Antipsychotic Treatment Resistance and Refractoriness.	Clozapine use	Latin American	Non-TRS	N/A	Common variant (candidate gene)
Zhang	2013	United States	Genetic variation in BDNF is associated with antipsychotic treatment resistance in patients with schizophrenia.	Failure to respond	European	Non-TRS	N/A	Common variant (candidate gene)
Zoghbi	2021	United States	High-impact rare genetic variants in severe schizophrenia.	Worsening symptoms	Multi-ancestry	Healthy controls	Non-TRS	Rare variants, rare CNV
